# Supplementary material for: Alkyl Derivatives of Perylene Photosensitizing Antivirals: Towards Understanding the Influence of Lipophilicity
Source: Int J Mol Sci. 2023 Nov 18;24(22):16483. doi: 10.3390/ijms242216483 (PMC10671050; doi:10.3390/ijms242216483)
Supplement: Supplementary file 1 [file ijms-24-16483-s001.zip]

Archive with 1 entries (1 files):
- ijms-2623956-supplementary.pdf
